# Supplementary material for: Next-Generation Sequencing Gene Panels in Inheritable Cardiomyopathies and Channelopathies: Prevalence of Pathogenic Variants and Variants of Unknown Significance in Uncommon Genes
Source: Biomolecules. 2022 Oct 3;12(10):1417. doi: 10.3390/biom12101417 (PMC9599286; doi:10.3390/biom12101417)
Supplement: Supplementary file 1 [file biomolecules-12-01417-s001.zip]

Archive with 1 entries (1 files):
- biomolecules-1861539-supplementary.pdf
